# Supplementary material for: Standardized Edible Bird’s Nest Extract Prevents UVB Irradiation-Mediated Oxidative Stress and Photoaging in the Skin
Source: Antioxidants (Basel). 2021 Sep 13;10(9):1452. doi: 10.3390/antiox10091452 (PMC8470287; doi:10.3390/antiox10091452)
Supplement: Supplementary file 1 [file antioxidants-10-01452-s001.zip]

Archive with 1 entries (1 files):
- antioxidants-1326892-supplementary.pdf
